# Supplementary material for: Selection and Validation of Reference Genes for RT-qPCR Analysis of Gene Expression in Nicotiana benthamiana upon Single Infections by 11 Positive-Sense Single-Stranded RNA Viruses from Four Genera
Source: Plants (Basel). 2023 Feb 14;12(4):857. doi: 10.3390/plants12040857 (PMC9964245; doi:10.3390/plants12040857)
Supplement: Supplementary file 1 [file plants-12-00857-s001.zip]

Archive with 1 entries (1 files):
- plants-2197019-supplementary.pdf
